# Supplementary material for: Role of glycolysis related genes in the pathogenesis of hemorrhoids and immune cell infiltration analysis
Source: Sci Rep. 2025 Sep 25;15:32912. doi: 10.1038/s41598-025-18382-3 (PMC12464167; doi:10.1038/s41598-025-18382-3)
Supplement: Supplementary file 2 — Supplementary Material 2 [file 41598_2025_18382_MOESM2_ESM.xlsx]

## Sheet: TableS1 mRNA-TF
Table S1. Complete regulatory pairs between hub genes and transcription factors
mRNA	TF
HNRNPA2B1	CTCF
HNRNPA2B1	E2F1
HNRNPA2B1	EGR1
HNRNPA2B1	ELF1
HNRNPA2B1	FOXA1
HNRNPA2B1	HSF1
HNRNPA2B1	MAX
HNRNPA2B1	MYC
HNRNPA2B1	NRF1
HNRNPA2B1	POLR2A
HNRNPA2B1	RUNX1
HNRNPA2B1	SPI1
HNRNPA2B1	YY1
HNRNPA2B1	CEBPB
HNRNPA2B1	CREB1
METAP1	NRF1
METAP1	RAD21
METAP1	SPI1
METAP1	CTCF
METAP1	EGR1
METAP1	FOXA1
METAP1	FOXA2
METAP1	GATA1
METAP1	GATA2
METAP1	GATA6
METAP1	KMT2A
METAP1	MYC
MRPS5	EGR1
MRPS5	ESR1
MRPS5	FOXA1
MRPS5	POLR2A
MRPS5	ZNF274
This table details all molecular interactions in the Fig. 6A regulatory network. Contains 32 binding pairs comprising: HNRNPA2B1 bound by 15 TFs (CTCF, E2F1, EGR1, ELF1, FOXA1, HSF1, MAX, MYC, NRF1, POLR2A, RUNX1, SPI1, YY1, CEBPB, CREB1); METAP1 bound by 12 TFs (NRF1, RAD21, SPI1, CTCF, EGR1, FOXA1, FOXA2, GATA1, GATA2, GATA6, KMT2A, MYC); MRPS5 bound by 5 TFs (EGR1, ESR1, FOXA1, POLR2A, ZNF274).

## Sheet: TableS2 mRNA-miRNA
Table S2. Complete mRNA-miRNA regulatory pairs for three hub genes
mRNA	miRNA
HNRNPA2B1	hsa-let-7b-3p
HNRNPA2B1	hsa-let-7f-2-3p
HNRNPA2B1	hsa-miR-101-3p
HNRNPA2B1	hsa-miR-103a-2-5p
HNRNPA2B1	hsa-miR-106a-5p
HNRNPA2B1	hsa-miR-106b-5p
HNRNPA2B1	hsa-miR-126-5p
HNRNPA2B1	hsa-miR-128-3p
HNRNPA2B1	hsa-miR-1306-3p
HNRNPA2B1	hsa-miR-130a-5p
HNRNPA2B1	hsa-miR-142-3p
HNRNPA2B1	hsa-miR-143-3p
HNRNPA2B1	hsa-miR-146a-5p
HNRNPA2B1	hsa-miR-146b-5p
HNRNPA2B1	hsa-miR-148b-3p
HNRNPA2B1	hsa-miR-151a-5p
HNRNPA2B1	hsa-miR-152-3p
HNRNPA2B1	hsa-miR-16-2-3p
HNRNPA2B1	hsa-miR-181a-5p
HNRNPA2B1	hsa-miR-186-5p
HNRNPA2B1	hsa-miR-18a-5p
HNRNPA2B1	hsa-miR-20a-5p
HNRNPA2B1	hsa-miR-214-5p
HNRNPA2B1	hsa-miR-21-5p
HNRNPA2B1	hsa-miR-222-5p
HNRNPA2B1	hsa-miR-22-3p
HNRNPA2B1	hsa-miR-22-5p
HNRNPA2B1	hsa-miR-23b-3p
HNRNPA2B1	hsa-miR-24-3p
HNRNPA2B1	hsa-miR-26a-5p
HNRNPA2B1	hsa-miR-26b-5p
HNRNPA2B1	hsa-miR-27a-3p
HNRNPA2B1	hsa-miR-27b-3p
HNRNPA2B1	hsa-miR-29b-2-5p
HNRNPA2B1	hsa-miR-3140-3p
HNRNPA2B1	hsa-miR-320a
HNRNPA2B1	hsa-miR-330-3p
HNRNPA2B1	hsa-miR-338-5p
HNRNPA2B1	hsa-miR-33a-3p
HNRNPA2B1	hsa-miR-362-3p
HNRNPA2B1	hsa-miR-409-3p
HNRNPA2B1	hsa-miR-411-3p
HNRNPA2B1	hsa-miR-424-3p
HNRNPA2B1	hsa-miR-451a
HNRNPA2B1	hsa-miR-4659a-3p
HNRNPA2B1	hsa-miR-491-3p
HNRNPA2B1	hsa-miR-513b-5p
HNRNPA2B1	hsa-miR-521
HNRNPA2B1	hsa-miR-548at-3p
HNRNPA2B1	hsa-miR-548o-3p
HNRNPA2B1	hsa-miR-615-3p
HNRNPA2B1	hsa-miR-654-3p
HNRNPA2B1	hsa-miR-664a-5p
HNRNPA2B1	hsa-miR-874-3p
HNRNPA2B1	hsa-miR-937-3p
HNRNPA2B1	hsa-miR-1301-3p
HNRNPA2B1	hsa-miR-219a-2-3p
HNRNPA2B1	hsa-miR-30b-5p
HNRNPA2B1	hsa-miR-361-5p
HNRNPA2B1	hsa-miR-425-5p
HNRNPA2B1	hsa-miR-433-3p
HNRNPA2B1	hsa-miR-124-3p
HNRNPA2B1	hsa-miR-137
HNRNPA2B1	hsa-miR-340-5p
HNRNPA2B1	hsa-let-7a-5p
HNRNPA2B1	hsa-let-7b-5p
HNRNPA2B1	hsa-let-7c-5p
HNRNPA2B1	hsa-miR-33a-5p
MRPS5	hsa-miR-148a-3p
MRPS5	hsa-miR-17-3p
MRPS5	hsa-miR-204-5p
MRPS5	hsa-miR-24-3p
MRPS5	hsa-miR-320a
MRPS5	hsa-miR-155-5p
METAP1	hsa-miR-138-2-3p
METAP1	hsa-miR-181a-5p
METAP1	hsa-miR-181b-5p
METAP1	hsa-miR-181c-5p
METAP1	hsa-miR-185-5p
METAP1	hsa-miR-338-5p
METAP1	hsa-miR-374a-5p
METAP1	hsa-miR-374b-5p
METAP1	hsa-miR-512-3p
METAP1	hsa-miR-627-5p
METAP1	hsa-miR-377-3p
METAP1	hsa-miR-425-5p
This table details all 86 miRNA-mRNA interactions in the Fig. 6B regulatory network. Comprises three categories: 68 miRNAs targeting HNRNPA2B1, 12 miRNAs targeting METAP1, and 6 miRNAs targeting MRPS5.

## Sheet: TableS3 METAP1
Table S3. Comprehensive miRNA identifiers of METAP1 predicted across four databases
TarBase	TargetScan	ENCORI	miRDB
hsa-miR-138-2-3p	hsa-miR-543	hsa-miR-17-5p	hsa-miR-382-3p
hsa-miR-181a-5p	hsa-miR-6787-3p	hsa-miR-17-5p	hsa-miR-5011-5p
hsa-miR-181b-5p	hsa-miR-4639-5p	hsa-miR-20a-5p	hsa-miR-6504-3p
hsa-miR-181c-5p	hsa-miR-548q	hsa-miR-20a-5p	hsa-miR-10399-5p
hsa-miR-185-5p	hsa-miR-4519	hsa-miR-22-3p	hsa-miR-570-3p
hsa-miR-338-5p	hsa-miR-4649-3p	hsa-miR-24-3p	hsa-miR-4719
hsa-miR-374a-5p	hsa-miR-4719	hsa-miR-26a-5p	hsa-miR-543
hsa-miR-374b-5p	hsa-miR-4708-3p	hsa-miR-26b-5p	hsa-miR-582-5p
hsa-miR-512-3p	hsa-miR-466	hsa-miR-27a-3p	hsa-miR-3671
hsa-miR-627-5p	hsa-miR-4685-3p	hsa-miR-32-5p	hsa-miR-587
hsa-miR-377-3p	hsa-miR-4287	hsa-miR-92a-3p	hsa-miR-513b-5p
hsa-miR-425-5p	hsa-miR-186-3p	hsa-miR-93-5p	hsa-miR-330-5p
	hsa-miR-7853-5p	hsa-miR-93-5p	hsa-miR-548n
	hsa-miR-105-5p	hsa-miR-101-3p	hsa-miR-326
	hsa-miR-6820-5p	hsa-miR-101-3p	hsa-miR-4697-3p
	hsa-miR-6765-3p	hsa-miR-105-5p	hsa-miR-1323
	hsa-miR-587	hsa-miR-105-5p	hsa-miR-8062
	hsa-miR-181b-3p	hsa-miR-106a-5p	hsa-miR-548o-3p
	hsa-miR-4420	hsa-miR-106a-5p	hsa-miR-4646-5p
	hsa-miR-181b-2-3p	hsa-miR-192-5p	hsa-miR-204-3p
	hsa-miR-7844-5p	hsa-miR-199a-5p	hsa-miR-7844-5p
	hsa-miR-5590-5p	hsa-miR-181a-5p	hsa-miR-8485
	hsa-miR-4776-3p	hsa-miR-181a-5p	hsa-miR-3662
	hsa-miR-6758-3p	hsa-miR-181b-5p	hsa-miR-4262
	hsa-miR-3675-5p	hsa-miR-181b-5p	hsa-miR-466
	hsa-miR-653-3p	hsa-miR-181c-5p	hsa-miR-1279
	hsa-miR-2117	hsa-miR-181c-5p	hsa-miR-449a
	hsa-miR-6733-5p	hsa-miR-199b-5p	hsa-miR-34a-5p
	hsa-miR-4646-5p	hsa-miR-215-5p	hsa-miR-34c-5p
	hsa-miR-570-3p	hsa-miR-217	hsa-miR-95-5p
	hsa-miR-548n	hsa-miR-217	hsa-miR-5004-5p
	hsa-miR-3671	hsa-miR-217	hsa-miR-449b-5p
	hsa-miR-186-3p	hsa-miR-27b-3p
	hsa-miR-6504-3p	hsa-miR-135a-5p
	hsa-miR-2276-5p	hsa-miR-135a-5p
	hsa-miR-1260b	hsa-miR-135a-5p
	hsa-miR-1260a	hsa-miR-135a-5p
	hsa-miR-1270	hsa-miR-137
	hsa-miR-620	hsa-miR-137
	hsa-miR-1275	hsa-miR-153-3p
	hsa-miR-4665-5p	hsa-miR-150-5p
	hsa-miR-6079	hsa-miR-185-5p
	hsa-miR-455-5p	hsa-miR-185-5p
	hsa-miR-377-3p	hsa-miR-190a-5p
	hsa-miR-582-5p	hsa-miR-190a-5p
	hsa-miR-150-5p	hsa-miR-106b-5p
	hsa-miR-1909-3p	hsa-miR-106b-5p
	hsa-miR-6722-3p	hsa-miR-302b-3p
	hsa-miR-4687-3p	hsa-miR-372-3p
	hsa-miR-6501-3p	hsa-miR-373-3p
	hsa-miR-6736-5p	hsa-miR-374a-5p
	hsa-miR-4701-3p	hsa-miR-374a-5p
	hsa-miR-1262	hsa-miR-374a-5p
	hsa-miR-6742-3p	hsa-miR-377-3p
	hsa-miR-8070	hsa-miR-377-3p
	hsa-miR-4697-3p	hsa-miR-380-3p
	hsa-miR-3153	hsa-miR-323a-3p
	hsa-miR-6739-5p	hsa-miR-323a-3p
	hsa-miR-204-3p	hsa-miR-326
	hsa-miR-1279	hsa-miR-135b-5p
	hsa-miR-642a-5p	hsa-miR-135b-5p
	hsa-miR-4760-5p	hsa-miR-135b-5p
	hsa-miR-8061	hsa-miR-135b-5p
	hsa-miR-888-5p	hsa-miR-20b-5p
	hsa-miR-599	hsa-miR-20b-5p
	hsa-miR-3924	hsa-miR-329-3p
	hsa-miR-4691-3p	hsa-miR-329-3p
	hsa-miR-4256	hsa-miR-329-3p
	hsa-miR-4295	hsa-miR-329-3p
	hsa-miR-3143	hsa-miR-181d-5p
	hsa-miR-5088-3p	hsa-miR-181d-5p
	hsa-miR-625-5p	hsa-miR-512-3p
	hsa-miR-635	hsa-miR-512-3p
	hsa-miR-3928-3p	hsa-miR-520e
	hsa-miR-20b-3p	hsa-miR-520e
	hsa-miR-1224-5p	hsa-miR-520f-3p
	hsa-miR-190b	hsa-miR-520f-3p
	hsa-miR-190a-5p	hsa-miR-520a-3p
	hsa-miR-7111-5p	hsa-miR-526b-5p
	hsa-miR-6870-5p	hsa-miR-526b-5p
	hsa-miR-454-3p	hsa-miR-526b-3p
	hsa-miR-6837-3p	hsa-miR-526b-3p
	hsa-miR-6888-3p	hsa-miR-520b
	hsa-miR-299-3p	hsa-miR-520c-3p
	hsa-miR-3670	hsa-miR-519d-3p
	hsa-miR-6774-5p	hsa-miR-519d-3p
	hsa-miR-877-3p	hsa-miR-520d-3p
	hsa-miR-5004-5p	hsa-miR-520g-3p
	hsa-miR-5698	hsa-miR-520g-3p
	hsa-miR-4723-5p	hsa-miR-520h
	hsa-miR-181a-5p	hsa-miR-520h
	hsa-miR-181c-5p	hsa-miR-513a-5p
	hsa-miR-181b-5p	hsa-miR-455-5p
	hsa-miR-3663-3p	hsa-miR-493-3p
	hsa-miR-301a-3p	hsa-miR-92b-3p
	hsa-miR-301b-3p	hsa-miR-576-5p
	hsa-miR-3666	hsa-miR-579-3p
	hsa-miR-101-3p.1	hsa-miR-579-3p
	hsa-miR-549a	hsa-miR-580-3p
	hsa-miR-4531	hsa-miR-582-5p
	hsa-miR-4262	hsa-miR-582-5p
	hsa-miR-181d-5p	hsa-miR-620
	hsa-miR-130b-3p	hsa-miR-620
	hsa-miR-130a-3p	hsa-miR-625-5p
	hsa-miR-486-3p	hsa-miR-625-5p
	hsa-miR-6748-5p	hsa-miR-650
	hsa-miR-3925-5p	hsa-miR-656-3p
	hsa-miR-4742-3p	hsa-miR-656-3p
	hsa-miR-561-3p	hsa-miR-656-3p
	hsa-miR-6881-3p	hsa-miR-425-5p
	hsa-miR-548j-3p	hsa-miR-758-3p
	hsa-miR-548aq-3p	hsa-miR-362-3p
	hsa-miR-548ae-3p	hsa-miR-362-3p
	hsa-miR-548ah-3p	hsa-miR-362-3p
	hsa-miR-548am-3p	hsa-miR-362-3p
	hsa-miR-4763-3p	hsa-miR-371a-5p
	hsa-miR-3686	hsa-miR-371a-5p
	hsa-miR-548m	hsa-miR-330-5p
	hsa-miR-8075	hsa-miR-423-5p
	hsa-miR-576-5p	hsa-miR-423-5p
	hsa-miR-5692a	hsa-miR-501-3p
	hsa-miR-890	hsa-miR-502-3p
	hsa-miR-433-3p	hsa-miR-556-3p
	hsa-miR-548ao-5p	hsa-miR-556-3p
	hsa-miR-1207-5p	hsa-miR-616-3p
	hsa-miR-4292	hsa-miR-624-3p
	hsa-miR-382-3p	hsa-miR-624-3p
	hsa-miR-150-5p	hsa-miR-629-5p
	hsa-miR-106b-5p	hsa-miR-654-3p
	hsa-miR-20b-5p	hsa-miR-876-5p
	hsa-miR-17-5p	hsa-miR-876-5p
	hsa-miR-93-5p	hsa-miR-190b
	hsa-miR-20a-5p	hsa-miR-190b
	hsa-miR-106a-5p	hsa-miR-665
	hsa-miR-181c-5p	hsa-miR-873-5p
	hsa-miR-4262	hsa-miR-543
	hsa-miR-181b-5p	hsa-miR-543
	hsa-miR-181a-5p	hsa-miR-374b-5p
	hsa-miR-181d-5p	hsa-miR-374b-5p
	hsa-miR-4293	hsa-miR-374b-5p
	hsa-miR-382-3p	hsa-miR-1224-5p
	hsa-miR-6867-3p	hsa-miR-513b-5p
	hsa-miR-6778-3p	hsa-miR-513b-5p
	hsa-miR-302e	hsa-miR-1298-5p
	hsa-miR-526b-3p	hsa-miR-1298-5p
	hsa-miR-519d-3p	hsa-miR-1298-5p
	hsa-miR-6499-3p	hsa-miR-1298-5p
	hsa-miR-6805-5p	hsa-miR-1298-5p
	hsa-miR-559	hsa-miR-1287-5p
	hsa-miR-3622a-3p	hsa-miR-1297
	hsa-miR-6815-5p	hsa-miR-1270
	hsa-miR-6865-5p	hsa-miR-1270
	hsa-miR-6741-5p	hsa-miR-302e
	hsa-miR-153-3p	hsa-miR-302e
	hsa-miR-520e	hsa-miR-1252-5p
	hsa-miR-520a-3p	hsa-miR-1197
	hsa-miR-302a-3p	hsa-miR-1197
	hsa-miR-372-3p	hsa-miR-1914-3p
	hsa-miR-520d-3p	hsa-miR-3163
	hsa-miR-302d-3p	hsa-miR-3163
	hsa-miR-302c-3p.1	hsa-miR-3163
	hsa-miR-373-3p	hsa-miR-3163
	hsa-miR-302b-3p	hsa-miR-3184-5p
	hsa-miR-34a-5p	hsa-miR-3184-5p
	hsa-miR-1193	hsa-miR-4306
	hsa-miR-330-5p	hsa-miR-4306
	hsa-miR-8062	hsa-miR-4262
	hsa-miR-6798-5p	hsa-miR-4262
	hsa-miR-3934-5p	hsa-miR-3614-5p
	hsa-miR-1279	hsa-miR-3614-5p
	hsa-miR-508-5p	hsa-miR-3924
	hsa-miR-28-3p	hsa-miR-3924
	hsa-miR-592	hsa-miR-3942-5p
	hsa-miR-548i	hsa-miR-3942-5p
	hsa-miR-548ad-5p	hsa-miR-642b-3p
	hsa-miR-548w	hsa-miR-4465
	hsa-miR-548ab	hsa-miR-4644
	hsa-miR-548au-5p	hsa-miR-1343-3p
	hsa-miR-548c-5p	hsa-miR-642a-3p
	hsa-miR-548h-5p	hsa-miR-5010-5p
	hsa-miR-548ae-5p	hsa-miR-5581-3p
	hsa-miR-548am-5p	hsa-miR-5581-3p
	hsa-miR-548b-5p	hsa-miR-382-3p
	hsa-miR-548d-5p	hsa-miR-382-3p
	hsa-miR-548o-5p	hsa-miR-514a-5p
	hsa-miR-548ay-5p	hsa-miR-6835-3p
	hsa-miR-548aq-5p
	hsa-miR-548ak
	hsa-miR-4528
	hsa-miR-3154
	hsa-miR-34c-5p
	hsa-miR-449a
	hsa-miR-204-5p
	hsa-miR-211-5p
	hsa-miR-4273
	hsa-miR-3942-5p
	hsa-miR-548as-5p
	hsa-miR-548ar-5p
	hsa-miR-548bb-5p
	hsa-miR-548a-5p
	hsa-miR-548y
	hsa-miR-607
	hsa-miR-10b-3p
	hsa-miR-3622b-3p
	hsa-miR-939-5p
	hsa-miR-5584-5p
	hsa-miR-5003-3p
	hsa-miR-661
	hsa-miR-6089
	hsa-miR-6817-5p
	hsa-miR-4769-3p
	hsa-miR-520c-3p
	hsa-miR-520b
	hsa-miR-449b-5p
	hsa-miR-370-5p
	hsa-miR-326
	hsa-miR-4326
	hsa-miR-6730-3p
	hsa-miR-708-3p
	hsa-miR-5571-5p
	hsa-miR-3651
	hsa-miR-483-3p.2
	hsa-miR-7156-5p
	hsa-miR-4703-5p
	hsa-miR-548j-5p
	hsa-miR-548ap-5p
	hsa-miR-302c-5p
	hsa-miR-4733-5p
	hsa-miR-605-5p
	hsa-miR-301b-5p
	hsa-miR-301a-5p
	hsa-miR-7515
	hsa-miR-4778-5p
	hsa-miR-142-3p.2
	hsa-miR-520h
	hsa-miR-520g-3p
	hsa-miR-4257
	hsa-miR-6848-5p
	hsa-miR-93-3p
	hsa-miR-3910
	hsa-miR-7154-5p
	hsa-miR-522-3p
	hsa-miR-6798-5p
	hsa-miR-4756-3p
	hsa-miR-4659b-5p
	hsa-miR-129-5p
	hsa-miR-6805-5p
	hsa-miR-8057
	hsa-miR-4468
	hsa-miR-9500
	hsa-miR-1277-3p
	hsa-miR-514a-5p
	hsa-miR-4670-3p
	hsa-miR-1343-5p
	hsa-miR-106a-5p
	hsa-miR-20a-5p
	hsa-miR-106b-5p
	hsa-miR-1273g-3p
	hsa-miR-371a-5p
	hsa-miR-3675-5p
	hsa-miR-550b-2-5p
	hsa-miR-4656
	hsa-miR-34b-3p
	hsa-miR-3184-3p
	hsa-miR-4682
	hsa-miR-891a-3p
	hsa-miR-6072
	hsa-miR-17-5p
	hsa-miR-4659a-5p
	hsa-miR-1914-5p
This table lists all predicted upstream miRNAs targeting METAP1, sourced from TarBase, TargetScan, ENCORI, and miRDB.

## Sheet: TableS4 MRPS5
Table S4. Comprehensive miRNA identifiers of MRPS5 predicted across four databases
Tarbase	TargetScan	ENCORI	miRDB
hsa-miR-148a-3p	hsa-miR-3184-5p	hsa-miR-124-3p	hsa-miR-511-5p
hsa-miR-17-3p	hsa-miR-423-5p	hsa-miR-149-5p	hsa-miR-137-3p
hsa-miR-204-5p	hsa-miR-944	hsa-miR-149-5p	hsa-miR-486-3p
hsa-miR-24-3p	hsa-miR-6836-5p	hsa-miR-149-5p	hsa-miR-12132
hsa-miR-320a	hsa-miR-6132	hsa-miR-346	hsa-miR-4666a-3p
hsa-miR-155-5p	hsa-miR-6845-3p	hsa-miR-495-3p	hsa-miR-6882-5p
	hsa-miR-203b-3p	hsa-miR-506-3p	hsa-miR-944
	hsa-miR-4289		hsa-miR-203b-3p
	hsa-miR-6882-5p		hsa-miR-7843-3p
	hsa-miR-335-5p
	hsa-miR-5684
	hsa-miR-511-5p
	hsa-miR-6826-3p
	hsa-miR-3177-5p
	hsa-miR-3120-3p
	hsa-miR-519d-5p
	hsa-miR-519e-5p
	hsa-miR-515-5p
	hsa-miR-486-3p
	hsa-miR-211-3p
	hsa-miR-6807-3p
	hsa-miR-548av-5p
	hsa-miR-7106-3p
	hsa-miR-511-5p
	hsa-miR-4670-3p
	hsa-miR-106a-3p
	hsa-miR-217
	hsa-miR-8054
	hsa-miR-548k
	hsa-miR-7843-3p
	hsa-miR-744-3p
	hsa-miR-6849-3p
	hsa-miR-6766-5p
	hsa-miR-4731-5p
	hsa-miR-3135a
	hsa-miR-137
	hsa-miR-4419b
	hsa-miR-3929
	hsa-miR-4423-5p
	hsa-miR-3653-3p
	hsa-miR-519d-5p
	hsa-miR-3607-3p
	hsa-miR-6756-5p
	hsa-miR-4478
	hsa-miR-4760-3p
	hsa-miR-6509-3p
	hsa-miR-543
	hsa-miR-8067
	hsa-miR-4422
	hsa-miR-4786-3p
	hsa-miR-939-3p
	hsa-miR-6832-5p
	hsa-miR-505-3p.1
	hsa-miR-4733-3p
	hsa-miR-4666a-3p
	hsa-miR-6508-5p
	hsa-miR-6748-5p
	hsa-miR-545-3p
	hsa-miR-4530
	hsa-miR-495-3p
	hsa-miR-5688
	hsa-miR-6809-5p
	hsa-miR-548an
	hsa-miR-1251-5p
	hsa-miR-4700-3p
	hsa-miR-518a-5p
	hsa-miR-527
	hsa-miR-4436a
	hsa-miR-185-3p
	hsa-miR-6813-5p
	hsa-miR-6085
	hsa-miR-6734-5p
	hsa-miR-381-3p
	hsa-miR-6759-5p
	hsa-miR-4272
	hsa-miR-4798-3p
	hsa-miR-668-5p
	hsa-miR-2278
	hsa-miR-3688-3p
	hsa-miR-3184-3p
	hsa-miR-4656
	hsa-miR-3157-5p
	hsa-miR-548s
	hsa-miR-4463
	hsa-miR-641
	hsa-miR-4691-3p
	hsa-miR-6829-3p
	hsa-miR-1976
	hsa-miR-6895-3p
	hsa-miR-5691
	hsa-miR-300
	hsa-miR-760
	hsa-miR-6846-5p
	hsa-miR-6885-5p
	hsa-miR-328-5p
	hsa-miR-3151-5p
	hsa-miR-4468
	hsa-miR-218-2-3p
	hsa-miR-432-3p
	hsa-miR-3617-5p
	hsa-miR-6791-3p
	hsa-miR-510-3p
	hsa-miR-5000-3p
	hsa-miR-647
	hsa-miR-3064-5p
	hsa-miR-493-5p
	hsa-miR-6848-5p
	hsa-miR-3182
	hsa-miR-3919
	hsa-miR-1278
	hsa-miR-4694-3p
	hsa-miR-668-3p
	hsa-miR-6504-5p
	hsa-miR-4278
	hsa-miR-4506
	hsa-miR-3657
	hsa-miR-4494
	hsa-miR-5011-3p
	hsa-miR-5095
	hsa-miR-6757-5p
	hsa-miR-6512-3p
	hsa-miR-1252-5p
This table lists all predicted upstream miRNAs targeting MRPS5, sourced from TarBase, TargetScan, ENCORI, and miRDB.

## Sheet: TableS5 HNRNPA2B1
Table S5. Comprehensive miRNA identifiers of HNRNPA2B1 predicted across four databases
Tarbase	TargetScan	ENCORI	miRDB
hsa-let-7b-3p	hsa-miR-5196-3p	hsa-miR-15a-5p	hsa-miR-651-3p
hsa-let-7f-2-3p	hsa-miR-6870-3p	hsa-miR-16-5p	hsa-miR-6832-3p
hsa-miR-101-3p	hsa-miR-378g	hsa-miR-21-5p	hsa-miR-6857-3p
hsa-miR-103a-2-5p	hsa-miR-6857-3p	hsa-miR-23a-3p	hsa-miR-1252-5p
hsa-miR-106a-5p	hsa-miR-6797-3p	hsa-miR-23a-3p	hsa-miR-3148
hsa-miR-106b-5p	hsa-miR-6076	hsa-miR-23a-3p	hsa-miR-502-5p
hsa-miR-126-5p	hsa-miR-6817-5p	hsa-miR-25-3p	hsa-miR-3529-3p
hsa-miR-128-3p	hsa-miR-4769-3p	hsa-miR-26a-5p	hsa-miR-3121-3p
hsa-miR-1306-3p	hsa-miR-4727-5p	hsa-miR-26a-5p	hsa-miR-3143
hsa-miR-130a-5p	hsa-miR-548ba	hsa-miR-26b-5p	hsa-miR-211-5p
hsa-miR-142-3p	hsa-miR-6792-3p	hsa-miR-26b-5p	hsa-miR-204-5p
hsa-miR-143-3p	hsa-miR-4691-5p	hsa-miR-27a-3p	hsa-miR-12136
hsa-miR-146a-5p	hsa-miR-3622a-3p	hsa-miR-29a-3p	hsa-miR-6797-3p
hsa-miR-146b-5p	hsa-miR-3622b-3p	hsa-miR-30a-5p	hsa-let-7a-3p
hsa-miR-148b-3p	hsa-miR-4756-5p	hsa-miR-32-5p	hsa-miR-98-3p
hsa-miR-151a-5p	hsa-miR-4739	hsa-miR-33a-5p	hsa-let-7b-3p
hsa-miR-152-3p	hsa-miR-1321	hsa-miR-33a-5p	hsa-let-7f-1-3p
hsa-miR-16-2-3p	hsa-miR-7156-3p	hsa-miR-92a-3p	hsa-miR-208b-5p
hsa-miR-181a-5p	hsa-miR-1911-3p	hsa-miR-96-5p	hsa-miR-208a-5p
hsa-miR-186-5p	hsa-miR-497-3p	hsa-miR-101-3p	hsa-miR-6124
hsa-miR-18a-5p	hsa-miR-490-3p	hsa-miR-29b-3p	hsa-miR-196a-1-3p
hsa-miR-20a-5p	hsa-miR-6866-3p	hsa-miR-103a-3p	hsa-miR-6810-5p
hsa-miR-214-5p	hsa-miR-188-5p	hsa-miR-103a-3p	hsa-miR-511-3p
hsa-miR-21-5p	hsa-miR-7978	hsa-miR-103a-3p	hsa-miR-548an
hsa-miR-222-5p	hsa-miR-570-5p	hsa-miR-103a-3p	hsa-miR-4739
hsa-miR-22-3p	hsa-miR-548ag	hsa-miR-105-5p	hsa-miR-4756-5p
hsa-miR-22-5p	hsa-miR-548ai	hsa-miR-107	hsa-miR-1321
hsa-miR-23b-3p	hsa-miR-3143	hsa-miR-107	hsa-miR-4755-5p
hsa-miR-24-3p	hsa-miR-548o-3p	hsa-miR-107	hsa-miR-4668-5p
hsa-miR-26a-5p	hsa-miR-1323	hsa-miR-107	hsa-miR-8068
hsa-miR-26b-5p	hsa-miR-1273h-3p	hsa-miR-208a-3p	hsa-miR-5006-3p
hsa-miR-27a-3p	hsa-miR-1183	hsa-miR-208a-3p	hsa-miR-6841-3p
hsa-miR-27b-3p	hsa-miR-1306-3p	hsa-miR-129-5p	hsa-miR-6855-3p
hsa-miR-29b-2-5p	hsa-miR-3157-3p	hsa-miR-148a-3p	hsa-miR-323a-5p
hsa-miR-3140-3p	hsa-miR-323a-5p	hsa-miR-30c-5p	hsa-miR-520f-3p
hsa-miR-320a	hsa-miR-6832-3p	hsa-miR-30d-5p	hsa-miR-4513
hsa-miR-330-3p	hsa-miR-5006-3p	hsa-miR-182-5p	hsa-miR-6076
hsa-miR-338-5p	hsa-miR-1251-5p	hsa-miR-214-3p	hsa-miR-548b-3p
hsa-miR-33a-3p	hsa-miR-6824-5p	hsa-miR-216a-5p	hsa-miR-5692a
hsa-miR-362-3p	hsa-miR-6810-5p	hsa-miR-217	hsa-miR-4778-3p
hsa-miR-409-3p	hsa-miR-211-5p	hsa-miR-1-3p
hsa-miR-411-3p	hsa-miR-204-5p	hsa-miR-1-3p
hsa-miR-424-3p	hsa-let-7f-2-3p	hsa-miR-15b-5p
hsa-miR-451a	hsa-miR-1185-1-3p	hsa-miR-23b-3p
hsa-miR-4659a-3p	hsa-miR-1185-2-3p	hsa-miR-23b-3p
hsa-miR-491-3p	hsa-miR-491-3p	hsa-miR-23b-3p
hsa-miR-513b-5p	hsa-miR-3667-3p	hsa-miR-30b-5p
hsa-miR-521	hsa-miR-520d-5p	hsa-miR-124-3p
hsa-miR-548at-3p	hsa-miR-524-5p	hsa-miR-124-3p
hsa-miR-548o-3p	hsa-miR-302c-5p	hsa-miR-124-3p
hsa-miR-615-3p	hsa-miR-618	hsa-miR-128-3p
hsa-miR-654-3p	hsa-miR-6841-3p	hsa-miR-128-3p
hsa-miR-664a-5p	hsa-miR-502-5p	hsa-miR-135a-5p
hsa-miR-874-3p	hsa-miR-561-3p	hsa-miR-140-5p
hsa-miR-937-3p	hsa-miR-3156-5p	hsa-miR-143-3p
hsa-miR-1301-3p	hsa-miR-3162-5p	hsa-miR-144-3p
hsa-miR-219a-2-3p	hsa-miR-548b-3p	hsa-miR-152-3p
hsa-miR-30b-5p	hsa-miR-640	hsa-miR-153-3p
hsa-miR-361-5p	hsa-miR-4793-5p	hsa-miR-153-3p
hsa-miR-425-5p	hsa-miR-4521	hsa-miR-153-3p
hsa-miR-433-3p	hsa-miR-96-3p	hsa-miR-191-5p
hsa-miR-124-3p	hsa-miR-3185	hsa-miR-149-5p
hsa-miR-137	hsa-miR-4722-3p	hsa-miR-149-5p
hsa-miR-340-5p	hsa-miR-6727-3p	hsa-miR-186-5p
hsa-let-7a-5p	hsa-miR-4755-5p	hsa-miR-186-5p
hsa-let-7b-5p	hsa-miR-6083	hsa-miR-186-5p
hsa-let-7c-5p	hsa-miR-3143	hsa-miR-186-5p
hsa-miR-33a-5p	hsa-miR-4642	hsa-miR-186-5p
	hsa-miR-1243	hsa-miR-188-5p
	hsa-miR-4635	hsa-miR-190a-5p
	hsa-miR-605-3p	hsa-miR-195-5p
	hsa-miR-2115-3p	hsa-miR-206
	hsa-miR-361-5p	hsa-miR-206
	hsa-miR-374a-3p	hsa-miR-320a
	hsa-miR-511-3p	hsa-miR-320a
	hsa-miR-377-3p	hsa-miR-155-5p
	hsa-miR-4738-3p	hsa-miR-29c-3p
	hsa-miR-208b-5p	hsa-miR-30e-5p
	hsa-miR-208a-5p	hsa-miR-362-5p
	hsa-miR-3678-3p	hsa-miR-362-5p
	hsa-miR-563	hsa-miR-363-3p
	hsa-miR-4676-3p	hsa-miR-367-3p
	hsa-miR-452-5p	hsa-miR-374a-5p
	hsa-miR-33b-5p	hsa-miR-377-3p
	hsa-miR-33a-5p	hsa-miR-381-3p
	hsa-miR-6740-3p	hsa-miR-381-3p
	hsa-miR-3166	hsa-miR-381-3p
	hsa-miR-219b-3p	hsa-miR-383-5p
	hsa-miR-6841-3p	hsa-miR-342-3p
	hsa-miR-4717-3p	hsa-miR-337-3p
	hsa-miR-3529-3p	hsa-miR-323a-3p
	hsa-miR-6870-3p	hsa-miR-323a-3p
	hsa-miR-3166	hsa-miR-326
	hsa-miR-1278	hsa-miR-326
	hsa-miR-380-5p	hsa-miR-135b-5p
	hsa-miR-190b	hsa-miR-148b-3p
	hsa-miR-190a-5p	hsa-miR-324-5p
	hsa-miR-3657	hsa-miR-338-3p
	hsa-miR-892c-3p	hsa-miR-424-5p
	hsa-miR-934	hsa-miR-448
	hsa-miR-664a-3p	hsa-miR-448
	hsa-miR-5692a	hsa-miR-448
	hsa-miR-3185	hsa-miR-431-5p
	hsa-miR-3912-5p	hsa-miR-433-3p
	hsa-miR-421	hsa-miR-329-3p
	hsa-miR-8068	hsa-miR-329-3p
	hsa-miR-4668-5p	hsa-miR-452-5p
	hsa-miR-3614-5p	hsa-miR-409-3p
	hsa-miR-7111-3p	hsa-miR-409-3p
	hsa-miR-6502-3p	hsa-miR-409-3p
	hsa-miR-4715-3p	hsa-miR-410-3p
	hsa-miR-3663-5p	hsa-miR-483-3p
	hsa-miR-3910	hsa-miR-483-3p
	hsa-miR-7106-5p	hsa-miR-487a-3p
	hsa-miR-6871-3p	hsa-miR-487a-3p
	hsa-miR-6807-3p	hsa-miR-490-3p
	hsa-miR-217	hsa-miR-493-5p
	hsa-miR-338-3p	hsa-miR-493-5p
	hsa-miR-4674	hsa-miR-494-3p
	hsa-miR-6824-3p	hsa-miR-494-3p
	hsa-miR-6828-3p	hsa-miR-495-3p
	hsa-miR-521	hsa-miR-496
	hsa-miR-3914	hsa-miR-496
	hsa-miR-548av-3p	hsa-miR-497-5p
	hsa-miR-6838-5p	hsa-miR-520f-3p
	hsa-miR-16-5p	hsa-miR-526b-5p
	hsa-miR-520f-3p	hsa-miR-526b-5p
	hsa-miR-5590-5p	hsa-miR-524-5p
	hsa-miR-6764-3p	hsa-miR-524-5p
	hsa-miR-548an	hsa-miR-524-5p
	hsa-miR-3529-3p	hsa-miR-524-5p
	hsa-miR-651-3p	hsa-miR-524-5p
	hsa-miR-6124	hsa-miR-520d-5p
	hsa-miR-6823-5p	hsa-miR-520d-5p
	hsa-miR-1273h-3p	hsa-miR-520d-5p
	hsa-miR-548b-3p	hsa-miR-520d-5p
	hsa-miR-1287-3p	hsa-miR-520d-5p
	hsa-miR-148a-3p	hsa-miR-522-3p
	hsa-miR-152-3p	hsa-miR-499a-5p
	hsa-miR-148b-3p	hsa-miR-499a-5p
	hsa-miR-103a-3p	hsa-miR-513a-5p
	hsa-miR-107	hsa-miR-506-3p
	hsa-miR-15a-5p	hsa-miR-506-3p
	hsa-miR-195-5p	hsa-miR-506-3p
	hsa-miR-6845-3p	hsa-miR-545-3p
	hsa-miR-6738-3p	hsa-miR-92b-3p
	hsa-miR-101-5p	hsa-miR-577
	hsa-miR-6772-5p	hsa-miR-580-3p
	hsa-miR-6771-3p	hsa-miR-582-5p
	hsa-miR-1224-3p	hsa-miR-582-5p
	hsa-miR-5189-3p	hsa-miR-582-5p
	hsa-miR-6126	hsa-miR-590-5p
	hsa-miR-219a-2-3p	hsa-miR-613
	hsa-miR-3121-3p	hsa-miR-613
	hsa-miR-548l	hsa-miR-625-5p
	hsa-miR-5583-5p	hsa-miR-33b-5p
	hsa-miR-3129-3p	hsa-miR-33b-5p
	hsa-miR-892c-5p	hsa-miR-641
	hsa-miR-302c-3p.2	hsa-miR-641
	hsa-miR-6805-3p	hsa-miR-641
	hsa-miR-8057	hsa-miR-651-5p
	hsa-miR-4794	hsa-miR-653-5p
	hsa-miR-424-3p	hsa-miR-654-5p
	hsa-miR-5195-5p	hsa-miR-654-5p
	hsa-miR-6873-3p	hsa-miR-421
	hsa-miR-32-3p	hsa-miR-758-3p
	hsa-miR-3942-3p	hsa-miR-28-3p
	hsa-miR-326	hsa-miR-28-3p
	hsa-miR-15b-5p	hsa-miR-28-3p
	hsa-miR-497-5p	hsa-miR-130a-5p
	hsa-miR-6504-5p	hsa-miR-130a-5p
	hsa-miR-7843-3p	hsa-miR-130a-5p
	hsa-miR-3136-5p	hsa-miR-140-3p
	hsa-miR-4439	hsa-miR-219a-2-3p
	hsa-miR-5691	hsa-miR-219a-2-3p
	hsa-miR-659-5p	hsa-miR-296-3p
	hsa-miR-629-5p	hsa-miR-362-3p
	hsa-miR-1180-3p	hsa-miR-362-3p
	hsa-miR-2681-5p	hsa-miR-371a-5p
	hsa-miR-935	hsa-miR-371a-5p
	hsa-miR-4724-5p	hsa-miR-371a-5p
	hsa-miR-1184	hsa-miR-374a-3p
	hsa-miR-124-3p.1	hsa-miR-374a-3p
	hsa-miR-323a-3p	hsa-miR-374a-3p
	hsa-miR-7157-5p	hsa-miR-340-5p
	hsa-miR-424-5p	hsa-miR-340-5p
	hsa-miR-3064-5p	hsa-miR-340-5p
	hsa-miR-127-5p	hsa-miR-340-5p
	hsa-miR-302c-5p	hsa-miR-330-5p
	hsa-miR-4738-3p	hsa-miR-330-5p
	hsa-miR-664a-5p	hsa-miR-423-5p
	hsa-miR-103a-2-5p	hsa-miR-423-5p
	hsa-let-7c-3p	hsa-miR-488-3p
	hsa-miR-483-3p.2	hsa-miR-556-3p
	hsa-miR-1251-3p	hsa-miR-624-3p
	hsa-miR-603	hsa-miR-654-3p
	hsa-miR-3156-5p	hsa-miR-654-3p
	hsa-miR-4766-5p	hsa-miR-300
	hsa-miR-5584-5p	hsa-miR-300
	hsa-miR-3162-3p	hsa-miR-300
	hsa-miR-1305	hsa-miR-450b-5p
	hsa-miR-4432	hsa-miR-450b-5p
	hsa-miR-5579-5p	hsa-miR-874-3p
	hsa-miR-4446-5p	hsa-miR-888-5p
	hsa-miR-4662a-5p	hsa-miR-888-5p
	hsa-miR-153-3p	hsa-miR-888-5p
	hsa-miR-1279	hsa-miR-541-3p
	hsa-miR-4686	hsa-miR-190b
	hsa-miR-3148	hsa-miR-543
	hsa-miR-4796-5p	hsa-miR-543
	hsa-miR-634	hsa-miR-543
	hsa-miR-4256	hsa-miR-543
	hsa-miR-7155-5p	hsa-miR-374b-5p
	hsa-miR-200a-5p	hsa-miR-760
	hsa-miR-4668-5p	hsa-miR-216b-5p
	hsa-miR-1252-5p	hsa-miR-216b-5p
	hsa-miR-4763-3p	hsa-miR-208b-3p
	hsa-miR-548as-3p	hsa-miR-208b-3p
	hsa-miR-4539	hsa-miR-934
	hsa-miR-6779-3p	hsa-miR-944
	hsa-miR-4432	hsa-miR-944
		hsa-miR-944
		hsa-miR-513b-5p
		hsa-miR-513b-5p
		hsa-miR-513c-5p
		hsa-miR-320b
		hsa-miR-320b
		hsa-miR-320c
		hsa-miR-320c
		hsa-miR-1323
		hsa-miR-1323
		hsa-miR-1271-5p
		hsa-miR-1301-3p
		hsa-miR-1301-3p
		hsa-miR-1301-3p
		hsa-miR-1179
		hsa-miR-1179
		hsa-miR-1297
		hsa-miR-1251-5p
		hsa-miR-548o-3p
		hsa-miR-548o-3p
		hsa-miR-1276
		hsa-miR-1276
		hsa-miR-1278
		hsa-miR-1252-5p
		hsa-miR-1252-5p
		hsa-miR-1252-5p
		hsa-miR-1321
		hsa-miR-320d
		hsa-miR-320d
		hsa-miR-1914-3p
		hsa-miR-1914-3p
		hsa-miR-2681-3p
		hsa-miR-2681-3p
		hsa-miR-3121-3p
		hsa-miR-3121-3p
		hsa-miR-3140-3p
		hsa-miR-3140-3p
		hsa-miR-3140-3p
		hsa-miR-3163
		hsa-miR-3163
		hsa-miR-3163
		hsa-miR-1193
		hsa-miR-500b-5p
		hsa-miR-500b-5p
		hsa-miR-3200-5p
		hsa-miR-3200-5p
		hsa-miR-3200-5p
		hsa-miR-23c
		hsa-miR-23c
		hsa-miR-378g
		hsa-miR-4429
		hsa-miR-4429
		hsa-miR-4662a-5p
		hsa-miR-3064-5p
		hsa-miR-3064-5p
		hsa-miR-4739
		hsa-miR-4756-5p
		hsa-miR-4766-5p
		hsa-miR-4766-5p
		hsa-miR-4766-5p
		hsa-miR-5047
		hsa-miR-5047
		hsa-miR-5047
		hsa-miR-5194
		hsa-miR-5194
		hsa-miR-5687
		hsa-miR-5687
		hsa-miR-5691
		hsa-miR-5691
		hsa-miR-5691
		hsa-miR-766-5p
		hsa-miR-1277-5p
		hsa-miR-1277-5p
		hsa-miR-216a-3p
		hsa-miR-216a-3p
		hsa-miR-6504-5p
		hsa-miR-6504-5p
		hsa-miR-6807-3p
This table lists all predicted upstream miRNAs targeting HNRNPA2B1, sourced from TarBase, TargetScan, ENCORI, and miRDB.

## Sheet: TableS6 GRGs
Table S6. Complete list of 1,711 GRGs integrated from GeneCards and MSigDB databases
GRGs
TIGAR
RRAD
MTOR
MYC
SIRT6
INS
FOXK1
HNRNPA1
AKT1
HNRNPA2B1
PRKAA2
OPA1
BSG
PDK1
FOXK2
SLC16A1
TPP2
VCP
PLEC
STAT3
MATR3
SDHB
TKT
FOXM1
BIN1
UCP2
POLG
TWNK
DBNL
EP300
RYR1
STIM1
PABPN1
BAG3
MICU1
SLC25A1
ACLY
YAP1
MSTN
TRAP1
TRIM32
AIFM1
SCO2
SLC16A4
PRXL2C
TUG1
ACTA1
FHL1
LIN28A
VHL
PDHX
PPBP
PHGDH
CTNNB1
SUCLA2
CS
PIM2
PTBP1
DNM2
ISCU
CBFA2T3
SIRT3
CAV1
ZBTB7A
HSP90B1
NFE2L2
SPEG
OGT
PDK4
TGFB1
ERBB2
DYSF
SLC2A6
PRKAB1
LAMP2
FH
MLXIPL
KRAS
PARP1
FLCN
FASN
LDB3
SIRT1
ACACA
PARP14
NDUFS2
NXNL1
GCG
CRYAB
MT-ND1
GK
FZR1
GLS
SLC25A5
TPM3
TPM2
MYH2
VDAC1
METTL3
NPM1
SMAD5
IGF1R
PTEN
GLO1
MT-ND2
UQCRC2
EGLN1
ACVR1
RRM2B
TTN
DES
CNTN1
MYH7
COL6A1
COL6A2
MYH14
COL6A3
FLNC
ORAI1
CAV3
CFL2
YARS2
CASQ1
MTM1
MTMR14
PUS1
TNNT1
DNA2
MEGF10
MYF6
TIA1
TK2
COL12A1
FKBP14
HACD1
SIL1
LMOD3
MYOT
POLG2
CHCHD10
NEB
ANO5
KLHL41
KLHL9
SELENON
KLHL40
STAC3
VMA21
CCDC78
KBTBD13
HSF1
YWHAZ
TRAF6
PDPR
CA9
FARP1
HSP90AA1
FOXO3
SLC45A2
TXNIP
RPS6KB1
TRIM21
EZH2
NDUFS1
GPD2
IL6
PTK2
EPAS1
NDUFS3
HDAC1
RELA
IMMT
FGFR1
H6PD
PPARGC1A
INSR
XBP1
NDUFB10
SKP2
STUB1
PRMT5
VIRMA
KARS1
NDUFS8
HSPD1
VIM
SDHA
HSPA8
TGM2
PDK2
SIRT5
HSP90AB1
PCNA
IGF1
PIK3CA
FUBP1
PRKG1
XDH
CAT
NFKB1
NDRG2
SRC
OGDH
STAT1
FBXW7
NDUFB9
BRCA1
NOX4
IGF2BP2
RPS4X
PDIA3
BRAF
E2F1
PLK1
PPP1CA
BLVRB
SLCO2A1
NECAB3
SOD2
PRPF8
SP1
PTPA
HSPA9
SFXN1
CD274
FOXO1
ANXA5
GSTP1
THRAP3
SHMT2
MUC1
ESR1
HMGB1
TNF
EIF6
TARDBP
DDX5
NONO
TSPO
RBM25
HIF1AN
SLC5A1
LMNB1
PRDX6
RPL6
DNAH8
ULK1
EEF1A1
PGD
PRKN
TP63
SQSTM1
LONP1
ATP5F1D
ZEB1
SETD2
PDPK1
NCL
XRCC5
IL1B
MT-CO2
SMARCA4
ACTL6A
DNM1L
GLUL
HYOU1
SND1
TUBA1C
ARF4
MT-ND3
PPARA
NDUFS4
ESYT2
KLF4
DDX3X
RACK1
MFN2
KLF5
SIRT4
YWHAQ
PSMD2
LRPPRC
JAK1
ALYREF
IPO5
MCL1
ASL
IVNS1ABP
SSRP1
RAN
RPL10A
SF3B3
EIF3B
RPS8
AXIN1
RBMX
RPL7A
RPL8
MLX
PDCD1
CPT1A
HMGA1
RPSA
KPNB1
PTP4A3
MYH9
TEAD1
CD276
NR1H4
PDP1
BAD
DDX24
HNRNPF
RPL12
LEP
STK11
HBG2
KEAP1
TP73
PRDX1
ANXA2
RTN4
UBR5
BZW1
SNCA
CFL1
SERPINA3
HAGH
CDKN3
TIMMDC1
DHX15
AGRP
HDAC2
ETS1
MLXIP
NDUFV1
CD28
GGH
TUBB
RPS6
YBX1
ACMSD
ITGB1
LIN28B
MACROH2A1
MTDH
TEAD4
RRBP1
PRKCA
PAICS
SLC13A5
HSPA1A
LTF
DSG1
OTUB1
DSC1
ARID1A
ATAD3A
PDIA6
UGCG
NR4A1
VDAC2
RPS7
AKT2
COX10
RIPK1
EEF2
COPA
EIF4B
PSMC6
DCD
MYCN
BCL2
SIX1
GIT1
SLC25A27
KDR
ACTB
UBE2N
RPL23A
PRMT1
YWHAB
PSMB4
TRIM28
RPL15
PSMC5
SNRPB
PSMC2
TRIP13
TRIP6
RPL24
ACTN1
ATP5F1A
TMPO
USP15
PSMA5
RPL21
HNRNPL
MAP4
CLDN6
RPL14
SUN2
CKAP4
FAM120A
VMP1
SEC16A
SPINDOC
CDK6
CLTC
IDO1
IRF5
TNKS
NCOR1
NDUFA13
METTL14
WWTR1
APP
AXIN2
BIRC5
PYCR2
XRCC6
CCT2
HACD3
ZNF224
NAMPT
P4HB
SQLE
GPHN
CTBP1
JAK2
HSPA4
UBE2T
RAB10
MBNL1
TNRC6B
BTF3
ZC3HAV1
FCHO2
IPO9
SNRPF
PJA2
ENTPD5
AKR1B1
HADHB
NDRG1
ALK
MARK2
FDFT1
CAVIN1
KMT5A
GPM6A
RPL28
SNRNP70
RPS3A
SEPTIN2
TSR1
UBAP2L
EIF3I
RPS25
HEATR1
SOX2
ESRRA
AMPD3
NTRK1
ATP1A1
SF3B1
SPTBN1
HNRNPD
PPM1B
ERLIN1
RPL3
SLC25A6
REEP5
OXA1L
UNC45A
WDR77
SEC11A
TLE5
SKA2
DENND4C
JUN
PGAM5
USP7
HDAC4
HCAR1
MT-ATP6
EPRS1
KAT2A
JUP
MRE11
CTNND1
DNAJB1
KAT7
SEC63
BAG6
BCLAF1
TOR1AIP1
COPG2
PPP6R1
RETREG3
AKT3
EGLN2
IRS1
IDH2
HSPB1
HMGB2
EPO
NDUFA1
EGF
USP5
MAPK1
CHUK
ALB
RPL13
SDCBP
NACC1
PPP4R1
H2AC14
PIK3R1
UCP3
UCHL1
DHX9
HSPH1
SLC25A11
KLF10
ADSS1
MR1
SLC25A51
MACIR
PIK3CG
HRAS
SCD
USP9X
HUWE1
LGALS3
TUFM
RPL18
TECR
TARS1
XRN2
SRSF6
HRNR
HSPA4L
NLRP3
BRD4
CUL4B
EFHD2
LMNA
SPHK1
OTUB2
PPARGC1B
CD47
DDB1
FBL
PCBP1
ATP5F1C
PSMD1
CAND1
HSD17B12
NEDD4
ATP5F1B
SLC1A5
MAPK3
PGRMC1
CDH2
PBX3
CHKA
TRIM35
DSP
DHCR7
MOGS
DPM1
HNRNPU
SFPQ
EFTUD2
SNRNP200
CSE1L
TOMM40
DNAJB4
TIMM50
RPS18
H2AC20
MRPS34
AAR2
HECTD3
QPCTL
NOS2
KL
FAS
CDC25A
PHB2
PELI1
YWHAE
TSC1
ERN1
NF1
FOXP1
CXCL1
LIPE
CDCA3
PDGFRB
RPS3
GTF2I
PKP1
RPS2
PRPF40A
IGLL5
GLDC
TFRC
KDM1A
YY1
MCM7
CYC1
KDM2B
ELOC
CAPZA1
SLC25A3
MDM2
BAX
CALR
NF2
PIM1
PNP
XPO1
FOXP3
YWHAH
FTO
LATS2
SFN
TCF7L2
CCT5
EIF4A3
LATS1
PRL
UBA2
PLSCR1
USP22
RPN2
BCS1L
NDUFAF1
NDUFB11
NDUFAF5
GLUD1
RBBP7
ATP6V1E1
U2AF1
TRA2A
FUS
SLC7A5
APOE
HDAC3
SLC4A1
MB
SIK2
USP10
PTPN14
KDM3A
PABPC1
PPP6C
WDR1
NCBP1
UBR4
TP53BP2
CCT6A
CIP2A
LAMTOR5
PPP6R3
TRIM59
HMGA2
ATM
NEK2
WNT5A
CDH1
TUBA1A
PKD2
ADORA1
BECN1
TIMP1
IRF4
CFLAR
H2AX
H3-3A
UBC
AKR1B10
ZYX
KPNA1
RANGAP1
PABPC4
HNRNPM
HOXA9
KISS1
UBE4B
HSPB2
STOML2
TMEM33
TFAP2A
KPNA2
CXCL8
NME2
TRPC5
SMAD3
PRKCD
CDK2
PRKDC
PI4KA
PRKCE
RIGI
ARAF
CEBPA
EZR
LBR
CHD4
HNRNPK
SIGMAR1
SKP1
FABP5
HNRNPC
PSMA4
PSMD14
TCP1
ARCN1
PTTG1
TOP1MT
H2AZ1
H4C1
CORO1C
H2BC3
SCAMP3
PARK7
COPS5
PER1
GFAP
CDC42
SHH
ARG1
RAB7A
NFATC1
RPL11
ABHD5
HLA-A
SENP1
TRPM7
GPX2
RDH11
ATP5PB
U2AF2
FOXJ1
MTREX
TRIM31
TOMM22
MISP
YWHAG
AGER
EMD
AKR1C3
FOXA1
RALBP1
TUBB6
ELAVL1
UCHL3
TSLP
RPL9
STK25
BRAT1
IGF2
ACAT1
GPR35
LPAR2
ACAT2
MECP2
NDUFS7
NDUFS6
NDUFV2
NDUFA6
NDUFAF4
PNPLA8
NDUFAF2
PITRM1
FOXRED1
NDUFB3
NUBPL
NDUFAF3
NDUFA11
TMEM126B
COX6A2
SLC25A26
COX16
LIPT2
NDUFAF8
CAD
EDN1
FOXA2
PRDX2
CTPS1
MYH10
STIP1
THBS1
CEBPB
TK1
PSMC1
HMGB3
RPL13A
UPF1
RPL19
CYFIP1
IPO7
HAT1
KHDRBS3
MTCH2
TAB3
ARL5B
IL27
NHERF2
ZFR
KLF9
KDM4D
PALMD
ZFP41
SLC11A2
PML
C5AR1
CLOCK
PER2
BMAL1
DEK
DDX17
MTHFD2
PSME3
H3-3B
LIMA1
ZFP36
H2BC1
FOS
ABCC1
P3H3
KDM8
IMPDH2
PPT1
RPL5
SLC6A8
SPTLC2
C1QBP
CANX
CCN2
IGFBP7
CDC20
DHCR24
NUMA1
AMFR
FKBP8
FOXP2
HIPK2
SLC27A4
DPF2
EIF3A
FOXC1
H1-4
MPDZ
PSMD7
RBBP4
SLC3A2
ADSS2
MVD
PCBP2
PRDX4
AGK
HNRNPR
PA2G4
PDLIM7
PSMD6
RBM10
RPL17
USP28
ZBTB18
FAF2
H1-5
SUPT16H
SV2B
ARL1
PALS1
TEAD3
TP53INP1
AJUBA
LIN7C
PTPRH
AHNAK
CSTF1
DNAJC10
EIF3L
FLG2
MMS19
TUBGCP3
TWF1
YTHDF1
CIAPIN1
DNAAF5
PATJ
SLC16A10
AMOTL1
GCN1
MYBBP1A
CNN2
CCDC85C
ISLR
AMOTL2
WWC3
JPT2
H1-10
MAPK14
CA2
ACTA2
HDAC8
CXCL12
GNAI1
FTL
PBRM1
TFE3
KDM4A
SEC23B
RARRES1
MLLT3
CCAR2
CIRBP
MRPL40
ZFP91
H4C9
NTRK2
ADK
ATP2A2
CDKN1A
PRKAR1A
SLC1A3
TNFAIP3
CTLA4
MSH6
GGCX
SLC29A1
ACTN4
KDM6A
ARF1
LCN2
LMAN1
MARS1
STT3A
ATP6AP2
DDOST
IARS1
PSMA3
TNFSF10
ATP5PO
ELP1
KIF22
NOX1
PSMC3
RPL10
ADCY10
ATXN10
EIF2B5
ERLIN2
GART
IRF6
PSMA1
RPN1
VDAC3
ACTR2
CBX3
GNL3
IGF2BP3
IL22
KRIT1
LMAN2
NDUFA8
PRKAR2B
PRPF31
SAE1
SEC61A1
SMURF2
SSR4
TMED10
TRIB3
VAPA
ACTR3
TNPO1
CDIPT
PHLPP1
RPL23
RPS13
SNRPA
CCT4
GEMIN4
IPO8
RPL30
SRSF3
ANKRD17
DNAJA2
DNAJA3
DNAJC7
PRDM14
RPL36
SCFD1
SETD5
SNRPD2
SSR1
WTAP
TBC1D15
USP21
CACYBP
PDS5A
CENPU
MGA
PPP2R3A
NACA
NCLN
SSR3
XPOT
OVOL2
SEC22B
SRPRB
THOC3
GNRH2
CENPL
FSD1
UBTD1
TIMM23B
ETHE1
AURKB
CBL
MAP3K7
EIF2AK2
LAMB1
MTAP
TNC
CASP1
ESR2
FLNA
NCSTN
TUBG1
BIRC2
CLU
NRP1
RPS19
TAB2
EIF4EBP1
FANCD2
IGF2R
MAT2A
NME1
PAX5
SLC4A4
TOR1A
ATP6V1A
GPT2
GSTM3
NT5C2
PTGES3
RAD23B
RFC1
STS
ABCD3
ATP6AP1
EIF2S3
HERC2
KIF5A
MAP1B
PSMA7
PSMD4
RUVBL1
SKI
APLP2
ARF6
COL4A5
DARS1
EIF2B2
FSCN1
GREM1
ISL1
NRIP1
PON2
PSMB1
RNF2
SET
UFD1
AGO2
ATP6V0A2
CDC37
CERS2
CYP51A1
DNAJB2
EBP
EIF3F
FARSB
GBF1
GOLGA2
MANBA
MCCC2
MYBL2
NDUFA9
PDCD4
PIGK
PSMB6
PTDSS1
PTRH2
RPL35
RPS26
SALL4
SEMA3C
SOAT1
STT3B
TFDP1
TMEM43
YARS1
ADRM1
ALG3
BIRC6
CRTAP
DDX20
EIF5
FANCI
FBXO11
FBXW11
FOXO4
GNB4
MBD1
MTA2
PEX3
PSMB2
PSMB7
PSMD12
RANBP1
RARS2
RPL27
SLC10A1
SMC4
STOM
UBQLN2
VANGL1
CHP1
CHST14
CKAP5
CNOT1
DYNC1I2
EXOC7
FAR1
PLD3
PTN
RPS29
SEL1L
SLC7A1
SMN1
SSBP1
TMEM38B
TNPO3
VPS13A
XPO5
ZMPSTE24
ANAPC1
ATG9A
CBY1
DCTN2
EIF3H
ELMO2
EXOC4
EXOC5
GET3
MTX2
NCAPD2
OS9
P3H1
PIGS
PSMB3
PSMD13
PSMD8
RPS23
RPS9
RTN3
SF3B2
SNRPE
TUBGCP2
UBIAD1
UCHL5
AKAP12
ALG13
ARF3
ARFGEF1
BTAF1
CEPT1
COPE
COPG1
CPNE1
DYNLT1
IPO13
MAGED2
MFAP2
MYL6
NDUFB7
NPLOC4
PSMD11
RCN1
RPS15
RPS28
RPS5
SGTA
SLC7A6
SMPD4
ST13
STK38L
STRAP
TELO2
TMEM165
TSPYL1
TUBGCP4
WLS
ATP1B3
ATP5PD
ATP6V1H
B3GALT5
CADPS2
CDS2
CERS6
CLPTM1L
COG8
CPD
DPPA4
EIF3G
EIF3M
EMC1
GLMN
HOXA3
LUC7L3
NCDN
NDFIP1
NOLC1
PAG1
PIGU
RIF1
RINT1
RMND1
SAR1A
SASH1
SLC6A15
SMC2
SRP68
TFB2M
TMCO1
TMX3
ZBTB24
BMS1
DAD1
DCAF8
FAM3C
HNRNPAB
IPO11
NSRP1
OSBPL8
RBM5
RFC3
SLC30A7
SLC35B2
SRP19
THADA
TMEM59
ATAD3B
AUP1
CCDC8
CDC123
CHCHD3
CHPT1
CLCC1
CLGN
CLPTM1
CPEB4
DDX21
EXOC8
FAU
GEMIN5
GOLGA3
HM13
HNRNPA0
LPCAT1
LTN1
OTUD4
POMK
RBM6
SAMM50
SNRPD3
SNRPG
TMED1
TRIM11
TXNDC5
ZW10
ACTR1A
ARHGAP12
CCDC47
DERL1
DNAJB12
ERGIC3
GCC2
GEMIN6
GRWD1
ITM2C
LAPTM4A
QARS1
RAB32
RMDN3
SEC61B
TMEM41B
TMTC3
TOR3A
TTI1
UBAC2
VKORC1L1
WRNIP1
XPO4
XPO7
FNDC3B
ILVBL
L3MBTL2
MTCH1
PDXDC1
RABL3
RMND5A
RPS27L
UBL4A
YIPF3
CIAO2B
EI24
GET4
NOM1
SF3B6
SNRPA1
SPIN1
STX18
TBC1D9
TMEM106C
TMX1
TRAFD1
ABLIM1
AKAP8L
ANKRD13A
CDKL2
CLNS1A
CNIH4
ERGIC2
GID4
MMS22L
MRTO4
NOMO1
OSTC
SPCS2
TMEM115
TMEM201
ZNF131
ACAP2
ANGEL1
DPY19L1
ECPAS
ERH
FAM3A
FAM8A1
HDX
INTS2
PPP2R2D
TMED9
CAMSAP3
FASTKD5
HEATR3
RPAP1
TMEM161A
ARL6IP5
DNAJC16
GOLT1B
MON2
PCNX1
RHBDD3
RNF126
SLAIN2
TM9SF3
TMED5
ZBTB1
ARMC6
COPRS
EMC2
EMC6
EMC7
FBXO17
GPN3
PCGF6
RANBP6
SAAL1
TMEM109
TTYH3
ZBTB10
MEX3A
ARMCX3
MACO1
MAP7D1
TMEM259
TTC27
ZZEF1
SYS1
TMEM205
ZCCHC10
TMED8
BRI3BP
GRP
HPR
PKM
HK2
GAPDH
ENO1
LDHA
HIF1A
HK1
PGAM1
ENO2
PKLR
ENO3
PGK1
PFKP
TPI1
PFKM
PFKL
GCK
PFKFB3
SLC2A1
PGAM2
ALDOA
PGK2
HK3
GPI
ALDOB
PRKAA1
LDHB
G6PD
TP53
PFKFB2
GAPDHS
ALDOC
PDHA1
PFKFB4
BPGM
FBP1
ADPGK
SLC2A4
PC
G6PC1
LDHC
SLC2A3
PPARG
FBP2
HKDC1
MPC1
PCK1
DLAT
PRKACA
PFKFB1
PPP2R1A
ENO4
PCK2
MDH2
SLC2A2
PGAM4
PPP2CA
PDHB
EGFR
PPP2R5D
GPD1
HSPA5
DLD
MDH1
PDK3
LDHAL6B
NUP133
NUP93
MPC2
RANBP2
GOT1
PPP2CB
NUP188
NUP107
NUP160
NUP85
NUP210
NUP37
NUP43
EGLN3
SEC13
AAAS
NUP98
SOD1
GCKR
GNE
PRKACG
SLC37A4
IDH1
RB1
VEGFA
SLC2A5
PRKACB
PPP2R1B
TKTL1
PGP
NUP214
PGM2L1
CD44
GOT2
ECD
NUP62
NUP155
NUP153
TPR
NUP205
NUP50
NUP88
RAE1
NUP54
GNPDA2
GPAT3
POM121
SEH1L
GNPDA1
NUP35
NUP42
NUP58
NDC1
PDHA2
PPIA
STC2
GYS1
AURKA
PLOD2
TXN
SOX9
CDK1
MET
PGM1
PLOD1
GPT
KIF2A
IRS2
SLC16A3
P4HA1
STC1
LHPP
AKR1A1
LHX9
TGFBI
ALDH1B1
CENPA
ALDH3A2
ALDH3A1
RARS1
COPB2
ALDH9A1
CXCR4
ALG1
HAX1
PYGB
PSMC4
HS2ST1
CLN6
POM121C
ACSS1
ACSS2
ADH1A
ADH1B
ADH1C
ADH4
ADH5
ADH6
ADH7
ALDH1A3
ALDH2
ALDH3B1
ALDH3B2
ALDH7A1
G6PC2
GALM
LDHAL6A
PGM2
ABCB6
ADORA2B
AGL
AGRN
AK3
AK4
ANG
ANGPTL4
ANKZF1
ARPP19
ARTN
B3GALT6
B3GAT1
B3GAT3
B3GNT3
B4GALT1
B4GALT2
B4GALT4
B4GALT7
BIK
BPNT1
CACNA1H
CAPN5
CASP6
CHPF
CHPF2
CHST1
CHST12
CHST2
CHST4
CHST6
CITED2
CLDN3
CLDN9
COG2
COL5A1
CTH
CYB5A
DCN
DDIT4
DEPDC1
DPYSL4
DSC2
EFNA3
ELF3
ERO1A
EXT1
EXT2
FAM162A
FKBP4
FUT8
GAL3ST1
GALE
GALK1
GALK2
GCLC
GFPT1
GFUS
GLCE
GLRX
GMPPA
GMPPB
GPC1
GPC3
GPC4
GPR87
GUSB
GYS2
HDLBP
HMMR
HOMER1
HS6ST2
IDUA
IER3
IGFBP3
IL13RA1
ISG20
KDELR3
KIF20A
LCT
ME1
ME2
MED24
MERTK
MIF
MIOX
MPI
MXI1
NANP
NASP
NDST3
NDUFV3
NOL3
NSDHL
NT5E
P4HA2
PAM
PAXIP1
PGLS
PHKA2
PKP2
PMM2
POLR3K
PPFIA4
PRPS1
PYGL
QSOX1
RBCK1
RPE
RRAGD
SAP30
SDC1
SDC2
SDC3
SDHC
SLC25A10
SLC25A13
SLC35A3
SPAG4
SRD5A3
STMN1
TALDO1
TFF3
TGFA
TPBG
TPST1
UGP2
VCAN
VLDLR
XYLT2
ZNF292
GRGs, glycolysis-related genes; MSigDB, Molecular Signatures Database.
